# Supplementary material for: Sleep and β-Amyloid Deposition in Alzheimer Disease: Insights on Mechanisms and Possible Innovative Treatments
Source: Front Pharmacol. 2019 Jun 20;10:695. doi: 10.3389/fphar.2019.00695 (PMC6595048; doi:10.3389/fphar.2019.00695)
Supplement: Supplementary file 1 [file Table_1.xlsx]

## Sheet: Foglio2
Table 1. Synopsis of the main contributions on the relation between sleep and Aβ in humans.
Authors	Participants	Protocol	Cognitive assessment	Aβ measure	Sleep assessment	Main results
Carvalho et al., 2017	EDS (N=63)	Undisturbed sleep	Yes	PiB-PET	Mayo Sleep Questionnaire, Epworth Sleepiness Scale	EDS associated with increased longitudinal Aβ accumulation in elderly particpants without dementia
	Control group (N=220)
Chen et al., 2018	Insomniac (N=23)	Undisturbed sleep	Yes	CSF	Pittsburgh Sleep Quality Index	CSF Aβ42 levels significantly increased in insomniac patients
	Control group (N=23)
Sharma et al., 2017	OSA (N=111)	Undisturbed sleep	Yes	PiB-PET, CSF	Actigraphy	OSA associated with markers of increased Aβ over 2 years follow up
	Control Group (N=111)
Lim et al., 2013	Healthy adults (N=737)	Undisturbed sleep	Yes	No	Actigraphy	High sleep fragmentation associated with increased risk of AD
Mander et al., 2013a	Healthy adults (N=36)	Undisturbed sleep	Yes	CSF	EEG	Gray matter atrophy correlated with NREM SWA
Mander et al., 2014	Healthy adults (N=30)	Undisturbed sleep	Yes	No	EEG	Reduced prefrontal sleep spindles statistically mediates the effects of old age on next day episodic learning
Mander et al., 2015	Healthy adults (N=26)	Undisturbed sleep	Yes	PiB-PET	EEG	Aβ burden in mPFC correlated with the degree of impairment in NREM SWA generation
Wersterberg et al, 2012	aMCI (N=10)	Undisturbed sleep	Yes	No	EEG	aMCI patients, compared to controls, had fewer stage-2 spindles, spent less time in SWS and had lower delta and theta power during sleep
	Control group (N=18)
Ngo et al., 2013	Healthy adults (N=11)	Acoustic stimulation during sleep	Yes	No	EEG	Ongoing rhythmic occurrence of slow oscillation up states enhances slow oscillation rhythm, phase coupled spindle activity and consolidation of declarative memory
Ooms et al., 2014	Healthy men	Total SD (one night)	No	CSF	EEG	One night of total SD affected Aβ42 physiological morning decrease
	Experimental group (N=13)
	Control group (N=13)
Lucey et al., 2018	Healthy adults (N=8)	36 hours SD	Yes	CSF	EEG	Sleep deprivation increased overnight amyloid-β-38, amyloid- β-40, and amyloid-β-42 levels in healthy adults
Wei et al., 2017	Healthy young adults (N=20)	Total SD (one night)	No	CSF	No	Total SD induced an elevation of plasma Aβ40 level and a decrease of the Aβ42/Aβ40ratio
Shokri-Kojori et al., 2018	Healthy adults (N=22)	Total SD (one night)	No	PET and 18F-florbetaben	Pittsburgh Sleep Quality Index	Total sleep deprivation resulted in a significant increase in Aβ burden in the right hippocampus and thalamus
Olsson et al., 2018	Healthy adults (N=13)	Prolonged partial sleep deprivation	No	CSF	Actigraphy, EEG	Partial sleep deprivation was associated with an increase in CSF orexin concentrations
EDS= Excessive Daytime Sleepiness; PiB-PET= Positron Emission Tomography with the amyloid tracer Pittsburgh compound B; CSF= cerebrospinal fluid; OSA= Obstructive Apnea Syndrome; mPFC= medial prefrontal cortex; SWA= Slow Wave Activity; aMCI= amnestic Mild Cognitive Impairment.
